# Supplementary material for: Advancing Enzyme-Based Detoxification Prediction with ToxZyme: An Ensemble Machine Learning Approach
Source: Toxins (Basel). 2025 Apr 1;17(4):171. doi: 10.3390/toxins17040171 (PMC12031443; doi:10.3390/toxins17040171)
Supplement: Supplementary file 1 [file toxins-17-00171-s001.zip]

Archive with 1 entries (1 files):
- toxins-3475588-supplementary.pdf
